# Supplementary material for: Trixis angustifolia DC. as a potential plant for the co-management of diabetes mellitus and tuberculosis
Source: PLoS One. 2025 Dec 31;20(12):e0339176. doi: 10.1371/journal.pone.0339176 (PMC12755760; doi:10.1371/journal.pone.0339176)
Supplement: S1 File — (XLSX) [file pone.0339176.s013.xlsx]

## Sheet: Values figure 3
	Blood gluose (mg/dL )
	Group	Day									Day
		1	3	5	7	9	11	15			1	3	5	7	9	11	15
	Normal									D + TxAcE 50
		122	123	124	109	146	110	129			319	202	194	183	192	110	146
		117	111	97	121	125	91	117			425	243	232	169	122	208	160
		103	112	103	127	119	101	112			441	593	579	583	600	469	600
		105	85	104	106	95	115	101			431	555	526	585	575	570	600
		123	110	105	120	74	119	106			425	523	487	277	264	330	468
		103	71	182	109	111	111	117			490	491	473	554	562	500	561
		134	133	142	109	131	139	116			442	435	415	392	386	373	423
Mean		115.286	106.429	122.429	114.429	114.429	112.286	114			424.714	434.571	415.143	391.857	385.857	365.714	422.571
SEM		4.53932	8.10602	11.5488	3.05394	9.03395	5.67666	3.39467			19.5433	58.0221	55.6552	70.1374	74.755	62.1108	73.9407
	Diabetic									D + TxAcE 100
		413	600	540	469	498	560	539			354	496	342	507	287	303	495
		280	545	512	600	448	552	502			484	506	584	546	600	501	510
		472	413	432	539	527	600	600			412	469	576	471	491	553	501
		494	215	230	423	444	490	428			384	581	527	554	540	522	462
		547	499	541	422	508	534	417			476	463	554	600	600	424	600
		380	494	472	495	519	450	579			405	534	545	577	596	595	586
		517	409	481	403	422	528	600			440	508	521	543	519	483	526
Mean		443.286	453.571	458.286	478.714	480.857	530.571	523.571			422.143	508.143	521.286	542.571	519	483	525.714
SEM		34.9051	47.3205	40.7996	27.0614	15.8241	18.4531	29.2565			17.9555	15.1962	31.1431	16.1936	42.0034	36.2432	18.9067
										D + TxAcE 200
											387	226	267	164	156	134	106
											389	375	393	350	330	409	380
											538	422	524	554	399	474	429
											354	471	365	288	309	170	131
											450	511	374	430	331	387	357
											376	324	400	300	301	270	215
											417	468	387	448	355	422	399
Mean											415.857	399.571	387.143	362	311.571	323.714	288.143
SEM											23.4292	37.5264	28.4634	48.1941	28.6887	50.2445	50.8333

## Sheet: Values table 3
	TC (mg/dL)						HDL (mg/dL)						LDL (mg/dL)
	Normal	Diabetic	D + TxAcE 50	D + TxAcE 100	D + TxAcE 200		Normal	Diabetic	D + TxAcE 50	D + TxAcE 100	D + TxAcE 200		Normal	Diabetic	D + TxAcE 50	D + TxAcE 100	D + TxAcE 200
	77.3308	69.5977	77.3308	69.5977	88.9304		55.7312	32.4789	52.6379	33.3052	61.8646		7.33985	28.7223	8.51997	7.89693	11.5483
	88.9304	98.9304	92.797	112.13	77.3308		63.8509	50.6517	52.9716	55.6782	55.265		7.56036	29.8385	16.5846	47.2402	7.82372
	112.13	100.53	54.1316	112.13	112.13		76.9441	31.2416	28.6124	90.477	61.04		8.89794	50.1573	9.18686	11.7505	27.1226
	104.397	87.3308	42.5319	81.1973	88.9304		54.1316	51.425	29.3327	44.0256	61.8646		31.8956	13.5862	8.7176	24.8783	8.85579
	77.3308	109.863	88.9304	54.1316	92.797		65.1855	42.5319	47.5584	22.4259	54.1316		3.57171	50.2368	27.1299	26.3914	15.9383
	96.6635	60.265	73.4643	69.5977	75.7312		52.5849	24.3592	51.425	49.4917	57.9451		25.4789	16.9696	9.7989	2.26801	0.886928
	69.5977	107.596	71.531	96.6635	102.13		49.1581	45.6252	43.7563	56.0648	62.7705		2.84966	48.0829	13.323	20.2453	12.6819
Mean	89.4828	90.5875	71.531	85.0639	91.1399		59.6552	39.7591	43.7563	50.2098	59.2688		12.5134	33.9419	13.323	20.0958	12.1225
SEM	5.93201	7.23731	6.78942	8.52144	4.88431		3.62919	3.96276	4.00728	8.13883	1.31881		4.31356	5.92599	2.55918	5.63922	3.06903
	TG (mg/dL)						VLDL (mg/dL)
	Normal	Diabetic	D + TxAcE 50	D + TxAcE 100	D + TxAcE 200		Normal	Diabetic	D + TxAcE 50	D + TxAcE 100	D + TxAcE 200
	71.2989	41.9822	80.8644	141.978	77.5873		14.2598	8.39644	16.1729	28.3955	15.5175
	87.5957	92.2014	116.204	46.0564	71.2103		17.5191	18.4403	23.2408	9.21128	14.2421
	131.438	95.6556	81.6615	49.5106	119.835		26.2876	19.1311	16.3323	9.90213	23.967
	91.8471	111.598	22.4082	61.4676	91.05		18.3694	22.3196	4.48164	12.2935	18.21
	42.8679	85.47	71.2103	26.571	113.635		8.57358	17.094	14.2421	5.3142	22.7271
	92.9985	94.6813	61.2019	89.19	84.4958		18.5997	18.9363	12.2404	17.838	16.8992
	87.95	69.4389	72.2584	101.767	133.386		17.59	13.8878	14.4517	20.3534	26.6773
Mean	86.5708	84.4325	72.2584	73.7915	98.7429		17.3142	16.8865	14.4517	14.7583	19.7486
SEM	10.0337	8.53179	10.5808	14.9679	8.91041		2.00674	1.70636	2.11617	2.99357	1.78208

## Sheet: Values table 4
	TC (mg/dL)						HDL (mg/dL)						LDL (mg/dL)
	Control	TRW	D + TxAcE 50	D + TxAcE 100	D + TxAcE 200		Control	TRW	D + TxAcE 50	D + TxAcE 100	D + TxAcE 200		Control	TRW	D + TxAcE 50	D + TxAcE 100	D + TxAcE 200
	73.473	127.611	65.739	96.675	81.207		51.0444	56.7907	30.5493	76.0715	36.7365		3.42148	42.5643	1.92281	2.19865	12.5499
	61.872	65.739	77.34	85.074	116.01		36.3498	26.2956	53.3646	54.138	76.5666		4.37168	13.3238	3.01974	7.21695	9.48903
	73.473	204.951	96.675	77.34	61.872		52.5912	43.9754	62.2587	38.67	35.1897		2.10496	103.037	11.8132	9.72532	6.3112
	150.813	104.409	119.877	86.99	104.409		83.5272	39.4976	86.2341	71.4459	59.9385		55.0631	26.2234	5.26507	0.22149	12.0185
	75.41	119.877	100.542	107.01	69.606		59.9385	22.0419	59.9385	68.404	39.4434		1.01688	63.4522	9.00172	0.627184	4.03445
	94.35	85.074	127.611	96.39	123.744		74.2464	25.5764	88.941	69.3769	79.6602		0.334776	18.596	16.7578	0.335816	20.951
	87.652	96.675	96.675	127.611	73.473		59.6163	33.6971	56.4582	98.3154	37.1232		10.4723	14.6079	7.5699	8.33994	2.47895
Mean	88.149	114.905	97.7799	96.7271	90.0459		59.6163	35.4107	62.5349	68.0602	52.094		10.9693	40.2577	7.90718	4.09505	9.69042
SEM	11.1793	16.9341	8.21244	6.2984	9.23289		5.87577	4.65122	7.57479	6.98721	7.44201		7.45739	12.4729	1.96143	1.57529	2.36971
	TG (mg/dL)						VLDL (mg/dL)
	Control	TRW	D + TxAcE 50	D + TxAcE 100	D + TxAcE 200		Control	TRW	D + TxAcE 50	D + TxAcE 100	D + TxAcE 200
	95.0356	141.28	166.334	92.0242	159.603		19.0071	28.256	33.2669	18.4048	31.9206
	105.753	130.598	104.778	118.595	149.772		21.1505	26.1196	20.9557	23.719	29.9544
	93.8842	289.695	113.015	144.723	101.855		18.7768	57.9389	22.6031	28.9447	20.3711
	61.1133	193.44	141.889	76.613	162.26		12.2227	38.688	28.3778	15.3226	32.452
	72.2731	171.914	158.009	189.894	130.641		14.4546	34.3829	31.6018	37.9788	26.1281
	98.8441	204.508	109.561	133.386	115.664		19.7688	40.9016	21.9122	26.6773	23.1328
	87.8172	241.85	163.235	104.778	169.354		17.5634	48.37	32.6469	20.9557	33.8709
Mean	87.8172	196.184	136.689	122.859	141.307		17.5634	39.2367	27.3378	24.5718	28.2614
SEM	5.94999	21.1634	10.2118	14.2404	9.70989		1.19	4.23269	2.04235	2.84808	1.94198
